# Supplementary material for: The Serum ACE2, CTSL, AngII, and TNFα Levels after COVID-19 and mRNA Vaccines: The Molecular Basis
Source: Biomedicines. 2023 Nov 27;11(12):3160. doi: 10.3390/biomedicines11123160 (PMC10741205; doi:10.3390/biomedicines11123160)
Supplement: Supplementary file 1 [file biomedicines-11-03160-s001.zip]

Archive with 1 entries (1 files):
- biomedicines-2699637-supplementary.pdf
